# Supplementary material for: Wide-spread brain activation and reduced CSF flow during avian REM sleep
Source: Nat Commun. 2023 Jun 5;14:3259. doi: 10.1038/s41467-023-38669-1 (PMC10241905; doi:10.1038/s41467-023-38669-1)
Supplement: Supplementary file 6 — Source Data [file 41467_2023_38669_MOESM6_ESM.xlsx]

## Sheet: Figure 1C
	Figure 1C
		Pigeon ID	REM bout count S1	REM bout count S2	NREM bout count S1	NREM bout count S2
		Bud35	62	106	23	41
		Bud735	87	36	82	38
		Bud29	33	83	48	51
		Bud69	60	61	105	124
		Bud33	58	46	117	113
		Bud34	127	69	109	92
		Bud37	35	103	72	143
		Bud712	38	72	95	86
		Bud736	71	140	143	93
		Bud78	34	99	125	51
		Bud712	91	39	110	46
		Bud721	131	58	142	72
		Bud84	85	100	65	93
		Bud38	50	39	84	48
		Bud84	76	NaN	61	NaN

## Sheet: Figure 4C
	Figure 4C
								BOLD vs. IV-CSF
		time	t = -24	t = -20	t = -16	t = -12	t = -8	t = -4	t = 0	t = 4	t = 8	t = 12	t = 16	t = 20	t = 24
	Normalized Cross-Correlation	sub29(S1)	-0.0271749	0.0390258	0.0335236	-0.0544186	-0.0517302	-0.184675	-0.376216	-0.189137	0.0506583	0.118977	0.154946	0.173477	0.10162
		sub29(S2)	0.0509411	0.101079	0.139262	0.0687128	-0.0572533	-0.230913	-0.499043	-0.274047	0.0965208	0.207825	0.205864	0.136697	0.00528758
		sub33(S1)	0.0103753	0.0457562	0.0441592	-0.010382	-0.0438276	-0.0271209	0.0231543	-0.0878361	0.0373584	0.111856	0.0297388	-0.0356507	-0.000907776
		sub33(S2)	0.0202492	-0.0334124	0.0133436	-0.0119176	0.0219851	0.112741	0.0160297	-0.0640946	0.0273713	0.0416541	-0.0377228	-0.00191763	-0.0300789
		sub34(S1)	-0.0395434	-0.0276971	-0.0266101	0.0332842	0.0584564	0.0671133	0.0827472	-0.103342	-0.0675632	-0.00931646	-0.00680415	0.0584636	0.0159872
		sub34(S2)	0.00343411	0.0371021	0.107604	0.077887	-0.0074492	-0.017085	-0.117159	-0.182394	-0.121468	-0.0364591	0.0514876	0.111396	0.103451
		sub35(S1)	-0.0226509	-0.0224004	0.0440695	0.0380211	0.0717429	-0.00339974	-0.0290192	-0.0105756	0.0828672	-0.0143356	-0.0177603	0.0390667	-0.0298746
		sub35(S2)	-0.026499	0.00366311	-0.00634217	-0.011548	-0.0960024	-0.156567	-0.0699988	-0.00866695	0.13076	0.119695	0.045798	0.059248	0.0171493
		sub36(S2)	0.0105221	0.0730555	0.144812	0.146126	0.107967	-0.0885194	-0.257872	-0.36411	-0.277034	-0.0360903	0.113205	0.175656	0.146546
		sub37(S1)	-0.0874115	-0.0671315	0.0709054	0.00891714	-0.0457541	0.0857449	0.0619199	-0.140657	-0.0933812	0.133787	0.010802	-0.0269951	0.0979965
		sub37(S2)	-0.0617148	-0.0203379	0.0697505	-0.0135941	-0.0549611	0.059179	0.0691875	-0.148843	-0.0841555	0.0573334	0.0417695	-0.00105272	0.0641902
		sub38(S1)	-0.0422777	-0.0713162	-0.0294437	0.0500502	0.0949325	0.160361	0.253149	0.0452655	0.105659	0.00521875	0.0209627	0.0506876	0.0110897
		sub38(S2)	0.00501316	-0.100493	0.0334316	0.062066	-0.0684299	-0.0415807	0.134187	-0.00292647	-0.0426459	0.0510543	-0.0458265	-0.0302652	0.0643701
		sub52(S2)	-0.0335275	-0.0938174	-0.0478367	0.0505002	0.00244581	0.0763911	0.218881	0.0948756	0.0231668	-0.0117787	-0.040555	-0.0102919	-0.0907727
		sub69(S1)	-0.00979794	0.0263442	0.113218	0.0925451	-0.0589215	-0.097717	-0.0838399	-0.107218	-0.0166316	0.0664095	-0.0078879	0.009703	-0.00303723
		sub69(S2)	-0.0392387	-0.00216186	0.106697	0.0743049	-0.035269	0.0714534	0.0607127	-0.111513	-0.0444004	0.0229969	-0.0590253	0.0342666	0.000610028
		sub712(S1)	0.0290937	0.0406867	0.0450345	-0.0264858	-0.080072	-0.124203	-0.315815	-0.273618	-0.0153003	0.138584	0.222497	0.206188	0.176386
		sub712(S2)	0.0337537	0.0195146	-0.0433271	-0.0406651	-0.0836953	-0.149629	-0.2156	-0.202579	-0.0195953	0.153853	0.231099	0.191634	0.115165
		sub712(S3)	0.0295714	0.0301194	0.0176343	0.0606436	-0.0145213	-0.00792458	-0.032376	-0.132912	-0.0438795	-0.0222805	0.0300277	0.110357	0.0786461
		sub721(S1)	0.0152205	0.034383	0.0753976	-0.0292465	-0.0702096	-0.153556	-0.298694	-0.22882	-0.0738939	0.0348727	0.0865012	0.114152	0.0916882
		sub721(S2)	0.0251438	0.0992828	0.0732828	-0.0117872	-0.057157	-0.0569186	-0.231092	-0.216478	-0.0850536	0.00602023	0.0139379	0.113484	0.0565471
		sub735(S1)	0.0121232	0.00865761	0.0341611	0.00416139	-0.0338065	-0.0649887	-0.00751313	0.0335287	0.00713581	0.0571018	0.0238539	0.0560165	-0.0234982
		sub735(S2)	-0.0398898	-0.0531177	-0.020403	-0.0193833	0.0504656	-0.0034198	0.0741999	0.0660203	0.0644444	-0.0135627	-0.00623801	0.0320918	0.0127332
		sub736(S1)	0.0225394	-0.0160447	0.0249244	0.0406546	-0.0748926	-0.0361601	0.0016547	-0.0519192	0.0550447	0.0972786	0.033497	-0.0527384	0.000280722
		sub736(S2)	-0.0450479	-0.101115	-0.00972682	-0.00366872	0.0104666	0.134655	0.186041	0.058154	-0.0058966	-0.0427275	-0.0564844	-0.0337944	-0.0689927
		sub78(S1)	0.00199307	0.00764103	0.017887	-0.00230841	-0.0239722	0.0246989	-0.139928	-0.216531	-0.00947709	0.143519	0.147815	0.110441	0.0797192
		sub78(S2)	-0.0132666	-0.0225006	0.0452245	0.0242926	0.0179985	0.00171778	-0.0612006	-0.178999	-0.0894902	0.0715859	0.131637	0.155691	0.083512
		sub84(S1)	0.108465	0.0699713	0.0754157	0.0681055	-0.0548297	-0.152854	-0.280369	-0.254436	-0.109919	0.0366915	0.12725	0.22547	0.205991
		sub84(S2)	0.0989146	0.100784	0.0311597	-0.0533301	-0.134359	-0.239237	-0.328532	-0.215409	-0.0447892	0.185164	0.197497	0.214436	0.141794
					Permutation Results
		time	t = -24	t = -20	t = -16	t = -12	t = -8	t = -4	t = 0	t = 4	t = 8	t = 12	t = 16	t = 20	t = 24
		sub29(S1)	0.000503675	-0.000465113	-0.00056788	-0.00104812	-0.00072718	-0.00137939	-0.000575864	0.000225221	-0.000585457	-0.000987488	-0.00118925	0.000354105	-0.000289769
		sub29(S2)	-0.000563405	0.000289645	-0.000609766	-0.000800193	-0.000352555	-0.000373354	-0.00091182	-0.000461322	-0.000181452	-0.000829469	7.84733e-05	-0.000506737	-0.000538828
		sub33(S1)	-0.000522548	-0.00026929	-3.16989e-06	-0.00134082	9.46737e-05	-0.000293932	-0.000636047	-0.000667835	-0.000710926	-0.00086928	-0.000415462	-0.000363171	-0.000389312
		sub33(S2)	0.000182371	-6.31763e-06	0.0004619	-0.000779671	-0.000102014	-0.00101854	-0.000220968	-0.00065408	-0.000324561	-0.000396656	-0.00014087	-0.000634668	-7.39246e-07
		sub34(S1)	-0.000656071	-0.000188055	0.000614969	-0.000179019	-0.000548354	-0.000272936	2.96146e-06	-0.000385439	-0.000313282	-0.000267023	-0.000421218	-0.000547451	-0.000625619
		sub34(S2)	-5.7735e-06	-0.000326361	-0.000350093	-3.97951e-06	6.46459e-05	-0.000185786	0.000390083	-0.00123786	-0.000127131	-1.97624e-05	-0.000801363	-2.24283e-05	-0.000473622
		sub35(S1)	-0.000141488	0.00061176	-0.000530817	-0.000214787	0.000285612	-0.000488238	-0.000473521	-0.000545173	-9.52963e-05	-0.000468114	0.000468575	-0.000757887	7.39287e-05
		sub35(S2)	0.000120674	-0.0001545	-0.000386877	-0.000173685	-0.000480372	-0.00060274	-0.000793946	-0.000976317	0.00023022	-0.000446666	-0.000318313	-0.000420007	-0.000120238
		sub36(S2)	-0.000131972	0.000101168	-0.000738478	-0.000782536	-0.00133005	-0.000524727	0.000150983	-0.000555523	-0.000461938	0.000315933	6.00029e-05	-0.000485158	-0.000575678
		sub37(S1)	-0.0004295	-0.00068996	0.000422593	-0.000827261	-0.0016358	-0.000221038	-0.000198644	-0.000639644	-0.000859055	-9.47263e-05	-0.00118959	-0.000462163	-0.000475816
		sub37(S2)	-0.000376759	-0.000575505	-0.000180695	-0.00024692	-0.000867396	-0.00030619	-0.000153424	0.000134385	0.000263375	-0.0010325	-0.000960493	-0.000627376	-0.000834317
		sub38(S1)	-0.000838169	-0.000624425	1.3094e-05	-0.000292544	-0.000308451	-0.000813458	0.000133436	-0.000218616	-0.000122576	-0.000720866	-0.000349298	-0.000216175	-0.000134462
		sub38(S2)	-0.000305246	-0.000516408	-0.00137203	-0.00077944	-0.000236084	-0.000329971	-0.000916491	-0.000503027	-4.11922e-05	-0.000941868	-0.000581579	-6.28309e-05	-0.000842328
		sub52(S2)	-0.000542266	-0.000650835	-0.000891734	-0.000394186	-0.000760613	-0.000731786	-0.000550854	-0.000292913	8.81897e-05	-0.000879132	-0.000470442	-0.000240519	-2.71891e-05
		sub69(S1)	-0.000991661	-0.000194512	-0.000707445	-3.34848e-05	-0.000580278	-0.000724381	-0.000500275	-0.000107183	-0.00024312	-0.00098641	-0.00027122	-0.000251948	-0.000395223
		sub69(S2)	-0.000670649	-0.000508415	-0.000859919	0.000777755	-0.000294544	0.000886579	-0.000922402	0.000416387	-0.000497955	-0.000772119	-0.000676887	6.02906e-05	0.000133124
		sub712(S1)	-0.000206442	0.000267285	1.30661e-05	4.31922e-05	-0.00052341	-0.000124991	-0.000799441	-0.000430335	2.10626e-05	-2.25009e-05	-0.000796831	-0.000543128	-0.000626564
		sub712(S2)	-0.000168675	-0.00116196	-0.000867056	-0.00030287	-0.000675719	-0.000333855	-0.000583852	0.000235052	-0.000664422	-0.000556024	2.53196e-05	-0.000270754	-0.000503778
		sub712(S3)	-0.000418799	0.000494128	-0.000787619	0.000176332	-0.000382873	-0.00109396	-0.000699147	0.000206611	-0.000906822	-0.000236415	-0.0010253	-0.000199851	-0.00055206
		sub721(S1)	-0.00118224	-0.000933529	-0.00103399	-0.000584891	-0.000518199	-0.000200302	-0.00130525	-0.00124691	-0.000935554	-0.000471656	-0.00015886	-0.000902895	0.000354067
		sub721(S2)	-0.000471472	-0.00102887	-0.000723755	-0.00104672	-0.000894181	7.40319e-05	-0.00084985	-0.000516171	-0.00081276	-3.33071e-05	-0.000964628	-1.6386e-06	-0.000735702
		sub735(S1)	-0.000602035	-0.000506892	-0.000400645	-0.00059156	-0.000379858	0.000433983	-7.66651e-05	-0.000317092	1.55795e-05	-0.00102039	-0.00070025	-7.92482e-05	-0.000376742
		sub735(S2)	0.000226078	-0.000238903	0.000718971	-8.50938e-06	-0.000470239	-0.000334035	-0.000139407	0.000278215	-0.00124342	0.000158145	-0.00107687	-0.000373895	-0.000558316
		sub736(S1)	-0.000898906	6.61338e-05	5.22266e-05	-0.000840314	-0.000708779	-0.000211242	-0.000326059	-0.000117264	-0.000250205	-0.000434216	-0.00110081	-2.79843e-05	-0.000181558
		sub736(S2)	0.000111358	4.69738e-05	-0.000511173	-0.00105319	0.000148846	-0.000860779	-0.00104849	9.76144e-05	-0.000329069	-0.00109614	-0.000864241	-0.000300831	9.17858e-05
		sub78(S1)	-0.000389048	-0.000375642	-0.000592449	-6.54711e-05	-0.000271732	-4.90521e-05	-0.00053582	-0.000324832	-0.000745401	4.63394e-05	-0.000115102	-0.000434812	-0.000546554
		sub78(S2)	0.000167092	0.000311975	-0.000498363	-0.000973552	-0.000643616	-0.000231789	-0.000490831	-0.000225915	-2.59538e-05	4.66238e-05	-0.000504744	-0.00110063	-0.000812821
		sub84(S1)	-0.00115187	-0.000497738	-0.000581229	-0.000921868	-0.000402097	-0.000647249	-0.000501053	-5.53352e-05	-0.00032096	-0.000231333	-0.000649885	-0.000423127	-0.000320428
		sub84(S2)	-0.000172702	-0.000229031	-0.000563208	-0.000432112	-0.000434997	-0.000207083	-0.000493502	-0.000429295	0.000261821	0.000412734	-0.000696651	-0.0003648	0.000102053

## Sheet: Figure 4D
	Figure 4D
									NREM
		time	t = -4	t = 0	t = 4	t = 8	t = 12	t = 16	t = 20	t = 24	t = 28	t = 32	t = 36	t = 40	t = 44	t = 48	t = 52
	GM BOLD signal (zscore)	sub29(S1)	0.0353655	0.0230724	-0.0435786	-0.129123	-0.224377	-0.185103	-0.0979525	-0.00297806	0.0892582	0.0866012	0.120383	0.122419	-0.0336043	-0.0336779	-0.00255373
		sub29(S2)	-0.0339592	-0.185912	-0.242629	-0.357134	-0.325183	-0.165486	-0.0512464	-0.00881859	0.194604	0.221064	0.195563	0.137723	0.0845496	0.134843	0.0894519
		sub33(S1)	-0.0466284	0.00753546	-0.0064603	0.00135478	0.0849709	0.056883	-0.0318981	-0.00955706	0.0116734	0.00576002	-0.00793381	-0.0196336	0.0363655	0.0673104	0.0591897
		sub33(S2)	0.0321885	0.050702	0.072879	0.00641935	0.0170776	0.051515	0.0657009	0.0638243	0.133873	0.0928056	-0.0213471	0.0149207	0.0593716	0.0340839	0.0451743
		sub34(S1)	-0.0581025	-0.0382199	0.0516793	0.0324473	-0.0427801	-0.0172468	-0.0153816	0.00890517	-0.0186699	-0.0580972	-0.0218032	0.0306758	0.0795074	0.067993	0.0191
		sub34(S2)	-0.0307852	0.0873594	0.201016	0.115523	0.0103161	-0.0789545	-0.150899	-0.131288	-0.0577163	0.0907334	0.191788	0.180034	0.0915933	-0.0375184	-0.0483327
		sub35(S1)	0.187945	0.219552	-0.0172116	-0.096334	-0.168075	-0.179667	-0.0491394	0.149158	0.0560007	-0.150523	-0.00207669	0.0757159	-0.0505945	-0.030905	0.148711
		sub35(S2)	-0.0301517	-0.181664	-0.0825081	-0.0306325	-0.077264	-0.0118108	0.0497895	0.115855	0.0909747	-0.0203815	0.0145828	0.0854187	0.052635	0.0368505	0.225566
		sub36(S2)	0.0439466	0.0306031	0.0360841	-0.0510641	-0.166803	-0.173584	-0.16869	-0.146649	-0.0286911	0.108247	0.256356	0.208615	0.0815094	0.097723	0.0146108
		sub37(S1)	-0.0249133	0.0504492	0.0441075	-0.0385924	-0.0267721	0.0127579	0.0179507	0.000323815	-0.0338639	-0.0335853	-0.00589937	0.0177883	-0.0373767	-0.0705604	-0.0283428
		sub37(S2)	-0.00683409	0.0751872	0.0546708	-0.021768	-0.0174697	-0.0306451	-0.0496897	-0.0906372	-0.0467658	0.0557168	0.106188	0.0897194	-0.0327873	-0.0729729	-0.0388708
		sub38(S1)	-0.130783	-0.218114	-0.0641049	0.172459	0.165998	0.119757	0.114487	0.0910614	0.0975221	0.0735744	0.0656842	0.0853371	0.0874629	0.103457	0.123218
		sub38(S2)	-0.0357366	-0.0235821	0.0291132	0.0614658	0.048042	-0.0269468	-0.0213041	0.00394919	-0.0379076	-0.0378993	-0.0162966	0.0315306	0.058284	0.0331112	-0.0095109
		sub52(S2)	0.109469	0.162157	0.0590042	0.0153985	-0.0135486	-0.0990554	-0.12183	-0.0975055	-0.0356009	0.0616175	0.0697803	0.139201	0.148435	-0.0747666	-0.0842904
		sub69(S1)	0.0264489	0.0319029	-0.00253864	-0.0187349	-0.0111393	-0.0469712	-0.0252917	0.0318971	0.0126094	-0.0395332	-0.028039	-0.0349348	-0.0112886	0.0337947	0.0246264
		sub69(S2)	0.00729975	-0.0578139	-0.0841728	-0.0669479	-0.000953288	0.0821143	0.111452	0.0387447	-0.0376024	-0.0382618	-0.00144423	0.0224797	0.00664295	0.0162217	0.0322419
		sub712(S1)	-0.00171813	-0.0311848	0.109269	0.129854	0.0219117	-0.00221534	-0.0949092	-0.125281	-0.0746362	-0.0184335	-0.0208172	-0.0337921	0.0493231	0.0796595	0.0892617
		sub712(S2)	0.0697348	-0.0426402	0.075331	0.117442	-0.118975	-0.183748	-0.0442698	-0.00017441	-0.00960565	0.0322132	0.111997	0.133656	0.0721199	0.14542	0.097822
		sub712(S3)	0.0389146	0.0279416	0.0028035	-0.0613953	-0.149109	-0.0807845	-0.00593729	0.0717354	0.0475265	0.0768029	0.114614	0.0517142	-0.0270414	-0.0486104	-0.0234178
		sub721(S1)	-0.0168737	-0.00335122	0.0273756	-0.000690647	-0.0782718	-0.060804	-0.0416286	-0.0376834	-0.0223301	0.00755675	0.0436502	0.0417372	0.0583377	0.0349998	0.0116365
		sub721(S2)	0.160859	0.144122	0.0553481	-0.0281592	-0.0337921	-0.0371797	-0.0273241	0.025911	-0.0469307	-0.0873803	-0.00806336	0.0661238	0.0523302	0.0620913	0.0850082
		sub735(S1)	0.109382	0.138962	0.0398925	-0.0996011	-0.154994	-0.174331	-0.175137	-0.0998022	0.0665447	0.170863	0.0940023	-0.0354623	-0.0756343	-0.184658	-0.200506
		sub735(S2)	-0.0227516	0.0120599	-0.0415698	-0.239834	-0.139614	-0.0712526	-0.0622145	-0.0682158	-0.102848	-0.0153325	-0.0431219	0.114534	0.107358	-0.0302962	0.00743829
		sub736(S1)	0.0538361	0.0647309	0.0579629	0.0664679	-0.058502	-0.200986	-0.256994	0.0351725	0.239388	0.141683	0.0135536	-0.120227	-0.0660376	0.0920162	0.143424
		sub736(S2)	-0.14538	-0.224006	-0.114617	0.210118	0.375057	0.077751	-0.0691468	0.130191	0.0627574	0.377473	0.502086	-0.0364036	-0.157381	-0.115767	-0.21221
		sub78(S1)	0.114461	0.0335254	-0.0316691	-0.0661719	-0.0810821	-0.116921	-0.0557701	0.0584721	0.0266806	-0.00836101	0.0743632	0.0310861	0.0066099	0.0462893	-0.000244836
		sub78(S2)	-0.0872027	-0.0287401	0.013778	-0.0469638	-0.0483427	-0.0115955	-0.0602088	-0.0290901	0.0892103	0.121153	0.075895	0.0426126	0.125293	0.106517	-0.00733774
		sub84(S1)	0.13555	0.136743	0.103088	0.0582013	-0.0883678	-0.136907	-0.0924989	-0.0961526	-0.00765617	-0.0323129	-0.14647	-0.0682234	-0.0150343	0.0427843	0.122163
		sub84(S2)	0.0295589	-0.0581059	-0.146135	-0.153483	-0.120121	-0.114396	-0.0110965	0.0432904	0.11865	0.131099	0.0662775	0.00410321	-0.0543128	-0.0256077	0.0488102
		time	t = -4	t = 0	t = 4	t = 8	t = 12	t = 16	t = 20	t = 24	t = 28	t = 32	t = 36	t = 40	t = 44	t = 48	t = 52
	IV Ventricle BOLD signal (zscore)	sub29(S1)	-0.192554	-0.070699	0.160953	0.220144	0.177883	0.0897929	0.0180566	0.0820755	0.0686133	-0.0723723	-0.200335	-0.103132	-0.0509144	-0.106409	-0.0521842
		sub29(S2)	-0.095665	0.0610013	0.233451	0.475617	0.495924	0.272302	0.0977565	0.0130001	-0.185495	-0.323393	-0.32587	-0.29344	-0.258141	-0.164868	-0.114397
		sub33(S1)	0.0547152	-0.000856211	-0.0313226	-0.0405144	0.0752054	0.143888	0.00389539	-0.0486701	-0.0101482	0.00247585	0.0220788	-0.0326184	-0.088828	-0.0278007	0.0718275
		sub33(S2)	-0.0288604	-0.0621343	-0.0568368	-0.0491057	-0.024585	0.0534089	0.0474451	0.0413415	0.0522923	-0.0344203	-0.0623721	0.0080087	0.000578568	0.0142497	0.0341643
		sub34(S1)	-0.0146397	-0.102134	-0.0511704	0.0691017	0.112256	0.0450371	-0.0236589	0.00695641	0.0570636	0.0462041	0.00170221	-0.0517416	-0.0340559	-0.0255482	-0.00752611
		sub34(S2)	-0.027669	-0.0649106	-0.0715648	-0.0250532	-0.004831	0.106505	0.0939754	0.0527316	-0.0205997	-0.186452	-0.0568951	-0.0242517	-0.104464	0.0237222	-0.0340423
		sub35(S1)	-0.144695	-0.126568	-0.0489784	0.117243	0.149082	0.115595	0.0994076	0.05905	-0.0314064	-0.0531959	-0.0281696	-0.10817	-0.090134	-0.00666082	-0.121548
		sub35(S2)	-0.178876	-0.0363799	0.042284	0.115935	0.161155	0.0197737	0.065593	0.0367595	-0.0849778	-0.0890989	-0.0710371	-0.00268175	0.0626597	0.1648	0.0941999
		sub36(S2)	0.0221385	-0.0762611	-0.100377	0.041096	0.16462	0.148198	0.134366	0.107092	-0.0543227	-0.214277	-0.196923	-0.106231	-0.112674	-0.047599	0.0420652
		sub37(S1)	-0.0319472	-0.0739875	-0.0590015	0.00264968	0.0508902	0.0606081	0.0136472	0.0841769	0.0568945	-0.0219022	-0.0334023	0.0409063	0.0546679	0.0291582	0.0484923
		sub37(S2)	0.0322528	-0.00914982	-0.0681964	-0.0541262	0.0405323	0.0939982	0.0555739	-0.0129812	-0.00254767	-0.117619	-0.136422	-0.00273547	0.0933129	0.0305721	-0.000739836
		sub38(S1)	-0.0758516	-0.149462	-0.0124231	0.0242876	0.0623392	0.217578	0.231882	0.112479	0.0663736	0.107606	0.0655726	0.0515638	0.0492735	0.00621729	0.0468365
		sub38(S2)	-0.0420738	0.0388601	0.0299659	-0.0462523	0.00988214	-0.00506975	-0.0186745	0.0222261	0.0218504	0.00245308	0.00307042	-0.00573634	-0.020915	0.0333012	0.0238317
		sub52(S2)	0.0879075	0.0569606	0.0756373	0.0528169	0.0153107	-0.067116	-0.238345	-0.217197	-0.102594	-0.00013944	0.0330989	0.0195345	0.0646906	0.0586537	0.00659141
		sub69(S1)	0.0757985	0.0022141	-0.0509309	-0.011084	0.0818324	0.0615028	0.0266806	0.0607933	-0.0417313	-0.106736	-0.0558506	0.0205189	0.100395	0.0612549	-0.0205306
		sub69(S2)	-0.00481388	0.00866942	-0.0607445	-0.0247085	0.0393154	-0.00300789	0.0166366	0.0182319	-0.0146996	-0.0517704	-0.0581017	-0.0106284	0.014651	0.000994931	0.00692748
		sub712(S1)	-0.259517	-0.19563	-0.120412	-0.0246087	0.0120511	0.0788275	0.341327	0.129609	-0.0851003	-0.0232623	-0.157357	0.0275258	0.304836	0.235054	0.181164
		sub712(S2)	-0.236984	-0.227919	0.0389507	0.0247021	-0.0742127	0.0595449	0.179579	0.0768515	0.133272	0.198579	0.0759903	-0.0137006	-0.0138022	-0.0884576	-0.20308
		sub712(S3)	-0.0852812	0.0103365	0.131041	0.0974754	0.106793	0.105658	0.0611624	0.0311862	-0.0124655	-0.041843	-0.0783066	-0.0974865	-0.0735596	-0.00579921	-0.0376169
		sub721(S1)	0.0141039	-0.00668634	0.0242542	0.094867	0.070151	0.0627796	0.0738058	0.00748183	-0.00435623	0.0156974	-0.00299568	-0.0345885	-0.0437209	-0.0286419	-0.0278993
		sub721(S2)	-0.0629394	-0.147394	-0.0164072	0.120626	0.110078	0.0870493	0.0470979	-0.0516306	-0.0452123	0.0251135	0.019218	-0.0153315	-0.067253	-0.168607	-0.111535
		sub735(S1)	-0.0998314	-0.161936	-0.0835594	0.0158766	0.0675692	0.0536458	0.0226289	0.00798477	-0.0309664	-0.0158827	0.0358129	-0.0143305	-0.0464628	0.00349329	0.0169841
		sub735(S2)	0.161026	0.0972664	0.0172837	-0.030556	-0.0993901	-0.234055	-0.141722	0.00570968	-0.0367405	-0.123525	-0.028337	0.175217	0.0294724	0.0082744	0.162887
		sub736(S1)	-0.0320106	0.0570508	0.066655	0.0610538	0.0841474	0.0625438	-0.0351528	-0.155671	-0.0707487	-0.0617127	-0.0484998	0.0662336	-0.0377157	0.0320214	0.0724496
		sub736(S2)	0.135889	-0.0140692	0.0803566	0.113872	0.170266	0.245125	0.198731	-0.173619	-0.116737	0.153166	0.0972226	0.106034	0.0786444	0.144076	-0.0998595
		sub78(S1)	-0.290754	-0.112833	0.0171317	0.193206	0.290805	0.216433	0.0510637	0.0629385	0.120503	0.00736674	0.0314833	0.00636005	-0.102063	-0.0811616	-0.139448
		sub78(S2)	-0.0174606	0.058494	0.128498	0.210872	0.267142	0.205214	0.0400662	0.00781095	-0.0268914	-0.0777032	0.0283639	0.0410474	0.00693103	0.129878	0.206666
		sub84(S1)	0.0265374	0.0436124	-0.0884729	-0.0246619	0.0689967	-0.0724666	0.0143929	0.102626	0.0731872	0.138892	0.141871	0.0526724	0.0168512	0.0108654	-0.00266308
		sub84(S2)	-0.148987	-0.12794	-0.000535773	0.108778	0.086034	0.140287	0.0655861	-0.0289064	0.0118142	0.0125525	-0.00869485	-0.100318	-0.161687	-0.134039	-0.0750662

## Sheet: Figure 4E
	Figure 4E
								REM
		time	t = -4	t = 0	t = 4	t = 8	t = 12	t = 16	t = 20	t = 24	t = 28	t = 32	t = 36	t = 40	t = 44	t = 48	t = 52
	GM BOLD signal (zscore)	sub29(S1)	-0.00410317	0.152713	-0.156245	0.341463	0.961672	0.533368	-0.393222	-0.445398	-0.16092	-0.0650385	-0.255838	-0.134631	-0.146916	-0.0555447	0.0782638
		sub29(S2)	-0.13632	-0.22131	-0.0550899	0.280964	0.506969	0.262065	-0.189619	-0.259832	-0.224429	-0.121647	-0.018207	-0.0184598	-0.0178581	0.00690573	0.0652723
		sub33(S1)	0.257689	0.310612	0.441757	-0.0917798	0.302154	-0.218439	0.0719662	-0.122619	-0.29535	0.230345	-0.119983	0.0826833	0.211609	0.217639	-0.134168
		sub34(S1)	-0.834917	-0.717301	0.198111	-0.373346	0.610887	0.123322	-0.0891361	-0.175577	-0.333915	-0.752723	-0.137138	-0.873707	0.0353075	0.3679	0.17719
		sub34(S2)	-0.274455	-0.0698778	0.336118	0.328829	0.320719	0.125447	-0.0145259	-0.374148	-0.162546	-0.0339505	0.0221742	0.150943	-0.0812086	0.231899	0.0930779
		sub35(S1)	-0.148723	-0.146524	0.00863366	0.0949401	0.635182	0.0740032	-0.240451	-0.0677071	-0.172302	-0.080113	0.00927356	-0.0823223	0.0301646	0.0725451	0.0120409
		sub35(S2)	-0.164947	-0.116523	0.1171	0.328554	0.333862	-0.0350906	-0.355992	-0.252475	-0.212864	-0.0356831	0.0445399	-0.0498985	-0.0237443	0.0875179	0.148494
		sub36(S2)	-0.128772	-0.0972806	0.0204566	0.2176	0.336276	0.0893281	0.000275923	-0.110034	-0.0715954	-0.184461	-0.0759254	-0.121526	-0.0886141	-0.0421536	-0.0119955
		sub37(S1)	-0.0339859	0.0686131	-0.0647282	-0.335793	-0.0414718	-0.295534	0.344266	0.114115	0.0132597	-0.155787	0.240194	0.12509	-0.110739	0.00832389	-0.0144127
		sub37(S2)	-0.0215977	-0.213522	-0.251816	-0.13071	0.0648167	0.162545	0.0754826	-0.0495155	0.0562759	0.0334019	0.354694	0.0718949	-0.0273038	0.0057528	0.0357476
		sub38(S1)	-0.00370081	-0.156859	-0.0780371	1.0079	0.714848	0.307224	0.18363	0.0124008	-0.00226941	0.0399691	-0.0491956	-0.147152	-0.407057	-0.101831	0.249578
		sub38(S2)	0.0835629	0.15587	-0.334944	0.349122	0.102997	-0.131742	-0.0917357	-0.0805834	-0.0945156	-0.29926	0.0210404	-0.18967	0.424921	0.395516	0.228631
		sub52(S2)	0.317178	0.297734	-0.049174	0.0576579	-0.176144	-0.204397	0.131549	0.0521793	0.083225	0.0601581	-0.0685812	0.123928	0.256328	0.200587	0.0490612
		sub69(S1)	-0.225627	-0.0355245	-0.117749	0.224419	0.0563572	-0.0527615	-0.178531	-0.22971	0.139378	-0.0395547	0.0812037	0.0431743	0.0899692	-0.0478628	-0.1139
		sub69(S2)	0.0363266	0.165453	0.102313	0.08651	0.0353731	0.103949	0.0212205	0.166325	-0.0495477	0.0319126	0.208926	0.269125	-0.0373593	0.132375	-0.287532
		sub712(S1)	0.245955	0.812828	0.357626	-0.211185	0.498825	0.191844	-0.500798	-0.139335	-0.421962	-0.812881	-0.590108	-0.905468	-0.38645	-0.237895	0.140232
		sub712(S2)	0.736109	0.152175	-0.341895	-1.01049	0.198706	0.406723	-0.494366	-0.340531	-0.623394	-0.84318	-0.106956	-0.0161883	0.0524463	0.812105	0.99366
		sub712(S3)	-0.0606619	-0.0728567	-0.147545	0.372032	0.323106	-0.0054485	-0.0227053	-0.122441	-0.235194	-0.153567	-0.135266	0.168494	-0.005841	-0.0383604	0.00918483
		sub721(S1)	-0.228869	-0.335295	-0.0129261	0.192289	0.52923	0.436193	0.121078	0.0531181	-0.138683	-0.164418	-0.201069	-0.0594887	-0.078491	-0.288684	0.106603
		sub721(S2)	0.000567551	-0.011254	0.019398	-0.0332617	0.464768	0.516025	0.142995	-0.0417605	-0.10689	-0.200481	-0.198284	-0.148133	-0.0741104	-0.221174	0.057027
		sub735(S1)	-0.321714	-0.248221	-0.0759872	0.178249	0.526284	0.110368	-0.242366	-0.216118	-0.129644	-0.193185	-0.222058	-0.18478	-0.00408206	0.166621	-0.00544347
		sub735(S2)	0.0654228	-0.061365	0.205596	0.166669	0.25626	-0.148214	-0.173962	-0.107173	-0.0322711	-0.210427	0.0754977	-0.118806	0.0874703	-0.100624	0.155989
		sub736(S1)	-0.24669	0.0753862	0.0291324	0.262818	0.246379	0.189953	0.131779	-0.00306591	0.172783	-0.10346	-0.171817	-0.0322517	0.0338982	0.0741852	-0.10299
		sub736(S2)	0.0267246	-0.104095	-0.0702006	-0.108167	0.223697	0.164609	0.146874	-0.0838296	-0.0457035	0.013743	-0.0684755	0.063154	-0.0125743	0.0916551	-0.00465162
		sub78(S1)	0.0340375	-0.12957	0.0253325	0.0986587	0.152161	0.126971	-0.122612	-0.113153	-0.0788096	-0.0868802	0.0304324	0.00335099	0.00411614	0.136997	0.0109222
		sub78(S2)	-0.0206686	-0.0372572	0.0280952	-0.00127248	0.129593	0.174525	0.0140348	-0.118075	-0.0748026	-0.0610087	0.0113894	0.0376109	0.0429769	-0.00927714	-0.0104212
		sub84(S1)	-0.0216772	0.0402852	-0.0436606	0.259608	0.470446	0.301347	0.045188	-0.0978063	-0.292911	-0.138348	-0.175538	-0.144506	-0.085079	-0.0177393	0.190154
		sub84(S2)	-0.161262	-0.0319484	0.0416348	0.181532	0.430293	0.184859	-0.0197892	-0.16625	-0.248581	-0.161775	-0.154099	-0.0425695	0.196393	0.0917794	0.212955
		time	t = -4	t = 0	t = 4	t = 8	t = 12	t = 16	t = 20	t = 24	t = 28	t = 32	t = 36	t = 40	t = 44	t = 48	t = 52
	IV Ventricle BOLD signal (zscore)	sub29(S1)	0.207507	0.444138	0.462591	-0.931668	-1.29886	-0.61341	0.00949711	0.338941	0.0365529	0.126531	-0.114933	0.0885533	0.289855	0.333445	0.153527
		sub29(S2)	0.228928	0.271452	0.218426	-0.569404	-0.782581	-0.480387	0.0631638	0.22913	0.179844	0.257915	0.156767	-0.00536605	0.1998	0.0528103	0.144113
		sub33(S1)	0.363429	0.00122762	-0.482215	0.374542	0.603274	0.0960732	-0.357906	0.332585	0.0278337	0.1294	-0.517755	-0.0923828	0.181319	0.0315111	0.0114651
		sub34(S1)	-0.291566	-0.228913	-0.124191	-0.537932	0.0323425	-0.127045	0.111185	0.100374	0.170487	0.386714	0.327057	-0.142314	0.225637	0.00947097	0.322299
		sub34(S2)	-0.0445377	-0.153164	-0.451667	-0.0658148	0.0021389	-0.0416939	0.111967	0.033477	-0.0218309	0.133768	-0.0563398	0.0174406	-0.0944055	0.0230378	0.102504
		sub35(S1)	0.10668	0.209969	-0.0762747	-0.353762	-0.181208	-0.267718	-0.106871	-0.0376613	0.171237	0.107257	0.0822264	0.184493	0.0951374	0.0995768	-0.0227328
		sub35(S2)	0.142238	0.192775	-0.0548195	-0.252253	-0.26066	-0.187856	0.0252007	0.0929043	0.181109	0.0432601	0.100669	-0.00758497	0.0138424	0.0866765	0.0330283
		sub36(S2)	0.218025	0.0961462	-0.231572	-0.355797	-0.11491	0.105567	0.256192	0.203386	0.122544	0.0545243	0.0553321	0.176886	0.059544	0.0778265	-0.106669
		sub37(S1)	0.288034	-0.0501242	0.119768	0.0898849	-0.292555	-0.0629568	-0.303992	-0.216219	0.255467	-0.0648797	0.279855	-0.0626511	-0.188006	0.171514	0.0479812
		sub37(S2)	0.173694	0.152015	-0.428568	-0.212984	0.0325835	0.181045	-0.156846	0.637129	0.0554942	-0.484006	-0.113947	-0.0576068	-0.0583825	0.38234	-0.00108287
		sub38(S1)	0.132735	-0.112571	-0.22721	0.390152	-0.137078	0.139585	0.573436	-0.225477	0.032263	0.299634	-0.219462	0.0525363	-0.0898057	-0.49444	-0.138842
		sub38(S2)	0.105505	0.248517	-0.296051	-0.586784	0.621233	-0.299926	-0.414767	-0.0386546	0.413834	-0.0753058	0.178943	-0.272471	-0.214424	0.357026	0.320312
		sub52(S2)	-0.0953237	0.208656	0.129427	0.0971011	-0.00297888	-0.0873688	-0.0251196	-0.118575	-0.157642	-0.0660789	0.0525485	-0.00523516	-0.0375812	0.267577	0.131219
		sub69(S1)	0.0193622	0.0598999	0.0854966	-0.305358	-0.173612	-0.0216403	0.116764	-0.105866	-0.153815	0.0059749	-0.0177432	0.131697	-0.0548808	0.0578107	0.130476
		sub69(S2)	-0.0116563	0.116595	0.143082	-0.138612	-0.0759699	0.169816	-0.0677272	-0.158855	-0.393083	-0.127437	-0.0827911	0.148411	0.0358351	-0.164747	0.26912
		sub712(S1)	-0.188503	-0.655494	0.0766062	-0.594488	-0.511596	-1.3703	-0.125802	0.0920716	0.226857	1.13229	0.295763	0.621594	0.515987	0.320185	0.507699
		sub712(S2)	0.852709	-0.336917	0.356157	-0.73188	-0.964903	-0.450503	0.4285	0.83201	0.210367	0.0304798	0.250867	0.137944	0.104937	-0.580996	-0.387435
		sub712(S3)	0.0806075	-0.200415	-0.393331	-0.550338	-0.261834	0.211685	0.209745	0.250198	0.160364	-0.119356	-0.0328202	0.12467	0.0467361	-0.150106	-0.0809452
		sub721(S1)	0.21742	-0.200889	-0.134985	-0.303192	-0.397531	-0.337382	-0.103183	0.0217875	-0.0116625	0.241188	0.175261	0.123445	0.16371	0.09158	-0.0256452
		sub721(S2)	0.056308	0.00670626	0.0904375	-0.0366337	-0.179039	-0.319908	-0.120051	0.124405	0.255599	0.324717	0.133783	0.147973	0.0565917	0.0102913	0.0118289
		sub735(S1)	0.00537443	-0.0246135	0.0224293	0.0720217	0.00279212	-0.0839364	-0.0686485	0.06701	0.113266	0.0149699	0.013	-0.0190316	-0.0285352	0.0646926	0.0411583
		sub735(S2)	0.0297958	0.14319	-0.0202229	0.0489189	-0.0511954	0.08324	0.0167891	-0.0969963	0.0731757	-0.165594	0.215115	0.13922	-0.231425	0.155793	-0.189375
		sub736(S1)	-0.130832	-0.126211	-0.145796	0.0839526	-0.0314882	-0.045426	0.179	0.0493714	0.0983635	-0.265362	0.0651001	0.282682	0.00944916	0.0795891	-0.0348723
		sub736(S2)	0.0447602	0.0174661	0.00164231	-0.0217644	0.0501504	0.0347848	0.0139311	-0.0381321	0.0423518	0.110693	-0.0808304	-0.135645	0.0863297	-0.020498	0.0108529
		sub78(S1)	0.0651285	0.192551	-0.271185	-0.615288	-0.162993	-0.069766	0.0715489	0.164617	0.0701508	0.111356	0.00679489	0.0742035	-0.0362684	0.0760631	0.102364
		sub78(S2)	0.20331	0.21532	-0.371998	-0.605651	-0.373649	-0.127259	0.0471657	0.180696	0.100781	0.1524	0.0963665	-0.0577343	0.0106065	0.0482415	0.0359036
		sub84(S1)	0.130498	0.0715274	-0.137286	-0.541407	-0.370967	-0.212764	-0.0523327	0.111057	0.204123	0.207334	0.171901	-0.0497806	0.0309157	-0.117699	0.0319563
		sub84(S2)	0.263786	0.243734	-0.179557	-0.47754	-0.354938	-0.19386	-0.0706207	0.163209	0.187551	0.200586	0.238667	0.171694	-0.111072	-0.145081	-0.107272

## Sheet: Figure 4F
	Figure 4F
		NREM
		GM	IV Ventricle
	sub29	-18.3419	13.6906
	sub33	-6.6921	6.33778
	sub34	-15.2508	12.579
	sub35	-2.29375	4.78215
	sub52	-0.343416	-3.33186
	sub37	-3.27881	3.93507
	sub38	-3.04867	1.10814
	sub69	0.914023	3.83648
	sub78	-1.95486	12.9353
	sub84	-14.7769	6.01868
	sub712	-17.6293	7.41729
	sub721	-19.5978	5.24345
	sub735	-8.37	1.98049
	sub736	-8.53796	0.192752
	sub36	-13.8804	12.2304

## Sheet: Figure 4G
	Figure 4G
		REM
		GM	IV Ventricle
	sub29	40.1242	-68.9334
	sub33	7.80586	-20.4816
	sub34	58.4234	-23.6759
	sub35	24.7058	-16.1729
	sub52	-9.78016	8.78163
	sub37	-8.9999	-13.2917
	sub38	30.0788	0.821143
	sub69	30.3417	-27.7553
	sub78	10.1791	-64.0429
	sub84	14.3868	-37.6698
	sub712	10.5426	-32.6351
	sub721	45.9214	-25.3276
	sub735	31.0937	-7.42878
	sub736	5.67368	-3.96704
	sub36	44.1774	-44.3493

## Sheet: Figure 5E
	Figure 5E
		NREM		REM		Left		Right		Both
		EL	ER	EL	ER	EL	ER	EL	ER	EL	ER
	sub29	-23.7251	-20.3385	56.5664	39.0773	-3.92229	9.05421	33.0058	23.3567	5.45702	3.29675
	sub33	-7.53007	-5.89447	3.29601	9.71483	18.0818	29.3385	12.8174	1.60504	70.5029	83.0083
	sub34	-20.2933	-14.0596	63.025	48.7847	-6.44838	17.2055	1.33732	-4.72185	0.722173	7.73764
	sub35	-2.09176	-2.90549	4.99965	22.9418	NA	NA	7.66031	6.56942	33.2074	36.7578
	sub52	-1.33706	-0.587063	-10.9162	-17.1476	-6.34212	-1.78358	NA	NA	NA	NA
	sub37	-4.09915	-7.67935	-12.6442	-6.83136	-34.1565	17.0989	-16.0892	-14.3845	-34.8362	5.68956
	sub38	-5.55652	-4.55972	28.8419	32.9878	-19.2131	-28.1898	-7.92071	-35.0743	3.25095	-7.04092
	sub69	-0.582238	0.312306	26.7897	28.1284	18.7732	35.0658	27.2265	4.58509	NA	NA
	sub78	-4.58771	-3.39539	18.4657	-0.47722	5.64877	13.8161	1.80645	3.9577	-12.2063	14.7915
	sub84	-15.3871	-16.7444	14.2944	7.54408	3.23238	12.8075	6.54328	2.59049	-5.91522	5.22123
	sub712	-13.1643	-18.8048	10.7598	11.419	NA	NA	2.45485	-8.26084	NA	NA
	sub721	-19.112	-22.0362	37.6075	72.5822	NA	NA	NA	NA	NA	NA
	sub735	-8.24648	-10.1372	18.8906	26.0608	8.07073	20.1047	17.6282	22.5386	NA	NA
	sub736	-8.65188	-9.76027	-0.38679	11.3149	NA	NA	NA	NA	NA	NA
	sub36	-6.96153	-13.5316	45.0037	35.9403	13.5637	22.4487	30.5125	18.2865	46.7392	45.4295

## Sheet: Figure 5F
	Figure 5F
	Figure 5F
		NREM	REM	Left	Right	Both
	sub29	13.6906	-68.9334	-0.534735	-28.5316	-5.46117
	sub33	6.33778	-20.4816	-17.4386	-13.4868	21.5047
	sub34	12.579	-23.6759	-11.2968	-2.17976	3.64828
	sub35	4.78215	-16.1729	NA	-4.14617	1.66109
	sub52	-3.33186	8.78163	0.194177	NA	NA
	sub37	3.93507	-13.2917	-8.97295	-8.75031	-1.37088
	sub38	1.10814	0.821143	4.73562	2.94977	0.437934
	sub69	3.83648	-27.7553	19.0808	-24.9634	NA
	sub78	12.9353	-64.0429	-22.1863	-10.5788	-32.6908
	sub84	6.01868	-37.6698	0.760203	-2.66149	7.61661
	sub712	7.41729	-32.6351	NA	-7.69034	NA
	sub721	5.24345	-25.3276	NA	NA	NA
	sub735	1.98049	-7.42878	0.379776	-2.32337	NA
	sub736	0.192752	-3.96704	NA	NA	NA
	sub36	12.2304	-44.3493	-19.072	4.48015	16.9678

## Sheet: Fgiure 5G
	Figure 5G
		NREM	REM	Left	Right	Both
	sub29	28.0566	-142.183	-7.18668	-48.1035	-24.3226
	sub33	6.86291	-16.5864	-33.8872	6.0433	50.2731
	sub34	22.6502	-32.4465	-17.8803	0.0788011	7.09454
	sub35	1.22273	-40.4176	NA	-2.48693	-1.43324
	sub52	-3.85896	8.05146	8.37681	NA	NA
	sub37	12.5634	-31.1755	-59.9754	107.775	-57.1198
	sub38	3.28936	-3.13826	-9.12272	15.668	-0.774014
	sub69	6.37168	-38.2026	25.6455	10.599	NA
	sub78	22.3221	-109.717	-25.3247	-23.6178	-45.314
	sub84	12.5717	-65.9762	-2.74533	-9.04732	-14.0518
	sub712	18.8854	-90.9421	NA	-13.2249	NA
	sub721	3.96466	-4.79859	NA	NA	NA
	sub735	3.90406	-17.9844	1.43244	-3.48528	NA
	sub736	6.31601	-49.0791	NA	NA	NA
	sub36	19.1947	-71.1206	-42.7377	-0.0207482	47.1983

## Sheet: Supplementary Fgiure 1C
	Supplementary Figure 1 c
				frame-wise displacement
		0	0.0235144000000000	0.0424561000000000	0.0478463000000000	0.00961001000000000	0.00685049000000000	0.00846851000000000	0.0100333000000000	0.00824655000000000	0.00996214000000000	0.00947982000000000	0.0132511000000000	0.0203743000000000	0.0193781000000000	0.0154825000000000	0.0147585000000000	0.0107236000000000	0.00876664000000000	0.00616159000000000	0.0104490000000000	0.0220121000000000	0.0333108000000000	0.00372844000000000	0.00635832000000000	0.00764668000000000	0.0137528000000000	0.0126054000000000	0.00345707000000000	0.00245970000000000	0.0360609000000000	0.0348364000000000	0.00536233000000000	0.00767443000000000	0.00231011000000000	0.00966613000000000	0.00637534000000000	0.00689475000000000	0.0266922000000000	0.0236080000000000	0.00565051000000000	0.0167012000000000	0.0511539000000000	0.0348405000000000	0.0143088000000000	0.00721005000000000	0.00671344000000000	0.00621561000000000	0.00943920000000000
		0	0.00341855000000000	0.00808273000000000	0.0128172000000000	0.00407791000000000	0.00779829000000000	0.00597925000000000	0.0176703000000000	0.0233482000000000	0.00463499000000000	0.00238398000000000	0.00947550000000000	0.00695773000000000	0.00821881000000000	0.00984888000000000	0.00719440000000000	0.00320826000000000	0.0155838000000000	0.0126534000000000	0.00661775000000000	0.00872385000000000	0.00611426000000000	0.00583388000000000	0.0151701000000000	0.0162920000000000	0.00648906000000000	0.00455830000000000	0.00608981000000000	0.00748279000000000	0.0157361000000000	0.0146454000000000	0.0124732000000000	0.00628494000000000	0.00828661000000000	0.0180846000000000	0.0233309000000000	0.0239253000000000	0.0209527000000000	0.00782771000000000	0.00717580000000000	0.0148227000000000	0.0197796000000000	0.0102953000000000	0.0242277000000000	0.0247341000000000	0.00510362000000000	0.00737002000000000	0.00590612000000000
		0	0.0105500000000000	0.0130109000000000	0.00396111000000000	0.00460007000000000	0.0107256000000000	0.00393027000000000	0.00941233000000000	0.00735294000000000	0.0182348000000000	0.0171634000000000	0.00878979000000000	0.00523337000000000	0.0119368000000000	0.00631255000000000	0.00293474000000000	0.0104706000000000	0.0250894000000000	0.0227427000000000	0.0104336000000000	0.00755886000000000	0.00522745000000000	0.00600274000000000	0.00727859000000000	0.00509516000000000	0.00368175000000000	0.0221738000000000	0.0262199000000000	0.00563750000000000	0.0225381000000000	0.0119615000000000	0.0121712000000000	0.00457266000000000	0.00936800000000000	0.00591331000000000	0.00978724000000000	0.00958368000000000	0.00774958000000000	0.00912082000000000	0.0121111000000000	0.00430072000000000	0.0100594000000000	0.0113508000000000	0.00511623000000000	0.0119412000000000	0.0193503000000000	0.0195547000000000	0.00766908000000000
		0	0.00634901000000000	0.00320163000000000	0.00890292000000000	0.00551166000000000	0.00411356000000000	0.00669836000000000	0.00288659000000000	0.0114863000000000	0.0136603000000000	0.00519327000000000	0.00730635000000000	0.00543664000000000	0.00481299000000000	0.00739900000000000	0.00840414000000000	0.0102212000000000	0.00800807000000000	0.0109713000000000	0.0150010000000000	0.00618052000000000	0.00846289000000000	0.0190531000000000	0.0110026000000000	0.0105094000000000	0.00485536000000000	0.0115208000000000	0.0150075000000000	0.00287955000000000	0.0122294000000000	0.0102744000000000	0.0132470000000000	0.0104136000000000	0.00668771000000000	0.0106628000000000	0.0300863000000000	0.0201932000000000	0.00764163000000000	0.00769938000000000	0.00814234000000000	0.00500128000000000	0.00952754000000000	0.00925568000000000	0.00889724000000000	0.00390650000000000	0.00436730000000000	0.00617495000000000	0.0116529000000000
		0	0.0224353000000000	0.00511154000000000	0.00920070000000000	0.00798526000000000	0.00566201000000000	0.0232501000000000	0.0229298000000000	0.0173179000000000	0.00359979000000000	0.00690827000000000	0.0102013000000000	0.0156556000000000	0.00744632000000000	0.00909534000000000	0.00834578000000000	0.00897984000000000	0.00328685000000000	0.00262075000000000	0.00776543000000000	0.00863526000000000	0.00603185000000000	0.00633081000000000	0.00724149000000000	0.00453206000000000	0.00901527000000000	0.00646794000000000	0.00841331000000000	0.0143432000000000	0.0144965000000000	0.00730963000000000	0.00647167000000000	0.00671936000000000	0.00454847000000000	0.00819452000000000	0.0102501000000000	0.00784732000000000	0.00641813000000000	0.0152266000000000	0.0133977000000000	0.0193895000000000	0.0152248000000000	0.0110800000000000	0.00582093000000000	0.00659624000000000	0.00968298000000000	0.0110254000000000	0.00700503000000000
		0	0.0140249000000000	0.0112877000000000	0.0160295000000000	0.0143982000000000	0.00741707000000000	0.00843875000000000	0.00602235000000000	0.00730255000000000	0.0254410000000000	0.0227893000000000	0.0200628000000000	0.0128873000000000	0.0173728000000000	0.00626500000000000	0.00234725000000000	0.0263722000000000	0.0268772000000000	0.0226228000000000	0.0119151000000000	0.00475941000000000	0.00604102000000000	0.0156876000000000	0.0128442000000000	0.0148524000000000	0.00997753000000000	0.0111430000000000	0.00548630000000000	0.00830445000000000	0.00767906000000000	0.00507362000000000	0.00417113000000000	0.00694769000000000	0.0142528000000000	0.0102293000000000	0.00704888000000000	0.0108712000000000	0.0111191000000000	0.00803363000000000	0.00792394000000000	0.00514530000000000	0.00922493000000000	0.0181091000000000	0.0216880000000000	0.0331012000000000	0.00740325000000000	0.0126518000000000	0.0125225000000000
		0	0.00779896000000000	0.00341144000000000	0.00868714000000000	0.0266775000000000	0.0224276000000000	0.0323626000000000	0.0314550000000000	0.00999247000000000	0.00227655000000000	0.00253558000000000	0.0192780000000000	0.0101195000000000	0.0209024000000000	0.00513115000000000	0.00754643000000000	0.00890608000000000	0.00609908000000000	0.0119631000000000	0.00465532000000000	0.00719062000000000	0.00564870000000000	0.0136211000000000	0.0131969000000000	0.00432683000000000	0.00531513000000000	0.0191846000000000	0.00964226000000000	0.0102797000000000	0.00640073000000000	0.00816947000000000	0.0110918000000000	0.00921086000000000	0.0184534000000000	0.0205116000000000	0.0231859000000000	0.0223160000000000	0.00594067000000000	0.0234705000000000	0.0288409000000000	0.0112478000000000	0.00954073000000000	0.00403199000000000	0.00560039000000000	0.00989034000000000	0.00777211000000000	0.00404777000000000	0.00370141000000000
		0	0.00741284000000000	0.0228706000000000	0.0111247000000000	0.0364764000000000	0.0286572000000000	0.0324568000000000	0.0239096000000000	0.00840052000000000	0.00596926000000000	0.00416503000000000	0.00416076000000000	0.0450057000000000	0.0488519000000000	0.00746170000000000	0.0158019000000000	0.00860102000000000	0.0110947000000000	0.00818464000000000	0.0340947000000000	0.0298672000000000	0.0173780000000000	0.0163554000000000	0.0120420000000000	0.0193222000000000	0.0195835000000000	0.0128353000000000	0.0164521000000000	0.0199472000000000	0.0143468000000000	0.0142048000000000	0.0189954000000000	0.0202684000000000	0.0196850000000000	0.00359855000000000	0.0118369000000000	0.0126360000000000	0.0137315000000000	0.0209540000000000	0.0165369000000000	0.0147219000000000	0.00918918000000000	0.0108477000000000	0.00974160000000000	0.00294375000000000	0.00367698000000000	0.00761336000000000	0.0196704000000000
		0	0.00649501000000000	0.0154520000000000	0.0300769000000000	0.0353678000000000	0.0489430000000000	0.0299443000000000	0.0189984000000000	0.0163352000000000	0.00748097000000000	0.0113885000000000	0.0275077000000000	0.0259224000000000	0.0184866000000000	0.00642664000000000	0.0115639000000000	0.0139556000000000	0.0339290000000000	0.0201798000000000	0.0134137000000000	0.0299321000000000	0.0204783000000000	0.0177071000000000	0.0169254000000000	0.0134637000000000	0.0120141000000000	0.0159399000000000	0.0131887000000000	0.0153150000000000	0.0124360000000000	0.0140972000000000	0.0118932000000000	0.0230006000000000	0.0180457000000000	0.0237477000000000	0.0335385000000000	0.0272209000000000	0.0198293000000000	0.0130379000000000	0.00840524000000000	0.0164242000000000	0.0117761000000000	0.0254887000000000	0.0128400000000000	0.0140029000000000	0.0114362000000000	0.0139740000000000	0.0165618000000000
		0	0.00558632000000000	0.0132252000000000	0.0125138000000000	0.00597627000000000	0.00542890000000000	0.00730285000000000	0.00951580000000000	0.00996837000000000	0.0142466000000000	0.00997081000000000	0.0137731000000000	0.00988900000000000	0.00725444000000000	0.00393940000000000	0.00608966000000000	0.00941303000000000	0.00920409000000000	0.00954569000000000	0.00971935000000000	0.00258454000000000	0.0131517000000000	0.0103867000000000	0.0229553000000000	0.0253212000000000	0.00454604000000000	0.00668030000000000	0.00564769000000000	0.00409481000000000	0.0102489000000000	0.00853886000000000	0.00870401000000000	0.00469420000000000	0.00655515000000000	0.00694775000000000	0.0114679000000000	0.0109000000000000	0.0142005000000000	0.00991409000000000	0.0134058000000000	0.0121826000000000	0.00493450000000000	0.00500803000000000	0.00659651000000000	0.00826508000000000	0.0196486000000000	0.0133612000000000	0.00521998000000000
		0	0.0137121000000000	0.00852883000000000	0.00709905000000000	0.00750569000000000	0.0121291000000000	0.00672469000000000	0.0105645000000000	0.00954796000000000	0.0130765000000000	0.00979656000000000	0.00402708000000000	0.0120053000000000	0.0138973000000000	0.0115593000000000	0.0103396000000000	0.0121207000000000	0.0154035000000000	0.00840905000000000	0.00636181000000000	0.00547132000000000	0.00672069000000000	0.00523864000000000	0.00480705000000000	0.00594612000000000	0.0185635000000000	0.0240063000000000	0.0173236000000000	0.0145391000000000	0.0118506000000000	0.0146424000000000	0.0124908000000000	0.0197457000000000	0.00967327000000000	0.0216130000000000	0.0122792000000000	0.0182437000000000	0.00411882000000000	0.0138394000000000	0.0169635000000000	0.00636783000000000	0.0116428000000000	0.0139340000000000	0.0129685000000000	0.00609445000000000	0.0125490000000000	0.00854160000000000	0.00800572000000000
		0	0.0272917000000000	0.00685266000000000	0.0139215000000000	0.0186407000000000	0.0182410000000000	0.0191326000000000	0.0125962000000000	0.0367268000000000	0.0369652000000000	0.00881608000000000	0.00560639000000000	0.0121101000000000	0.0156632000000000	0.0278778000000000	0.00915541000000000	0.0392934000000000	0.0600781000000000	0.0203794000000000	0.0165774000000000	0.0156806000000000	0.0262715000000000	0.0103188000000000	0.0161197000000000	0.0172012000000000	0.0211904000000000	0.0141971000000000	0.0282926000000000	0.0171814000000000	0.0147886000000000	0.0259320000000000	0.0213259000000000	0.0695682000000000	0.0781806000000000	0.00763950000000000	0.0141378000000000	0.0160729000000000	0.0241828000000000	0.0167132000000000	0.0142111000000000	0.00321776000000000	0.00400887000000000	0.0203764000000000	0.0285813000000000	0.0182308000000000	0.0169371000000000	0.0320855000000000	0.0104262000000000
		0	0.0316322000000000	0.0260815000000000	0.00688470000000000	0.00947258000000000	0.0185447000000000	0.00975780000000000	0.00975709000000000	0.0113597000000000	0.00659146000000000	0.0293478000000000	0.0259052000000000	0.00730170000000000	0.00615674000000000	0.00919739000000000	0.00879057000000000	0.0193518000000000	0.0140732000000000	0.00588304000000000	0.00812932000000000	0.00864464000000000	0.0124147000000000	0.00908984000000000	0.0387674000000000	0.0389916000000000	0.00941427000000000	0.0136230000000000	0.00685680000000000	0.00943775000000000	0.0125672000000000	0.00633793000000000	0.00561020000000000	0.00580062000000000	0.00803544000000000	0.0122831000000000	0.0184760000000000	0.0102750000000000	0.0143716000000000	0.00716933000000000	0.0180428000000000	0.0222252000000000	0.0100194000000000	0.0138197000000000	0.00754947000000000	0.00941255000000000	0.00517564000000000	0.00762949000000000	0.00535286000000000
		0	0.0259841000000000	0.0428984000000000	0.0241842000000000	0.0303992000000000	0.0120971000000000	0.0118033000000000	0.0102581000000000	0.00686686000000000	0.00343462000000000	0.00820825000000000	0.0205819000000000	0.0199873000000000	0.0199739000000000	0.0118871000000000	0.00898886000000000	0.0116202000000000	0.0104231000000000	0.00995589000000000	0.00997240000000000	0.00689472000000000	0.0105294000000000	0.0169310000000000	0.0226630000000000	0.0342217000000000	0.0162466000000000	0.0167438000000000	0.00616746000000000	0.00287305000000000	0.0120563000000000	0.00847397000000000	0.00884193000000000	0.00803870000000000	0.0151111000000000	0.0116350000000000	0.0202373000000000	0.0171347000000000	0.0206656000000000	0.00684398000000000	0.00834342000000000	0.00468984000000000	0.0188381000000000	0.0186597000000000	0.00703061000000000	0.00589850000000000	0.0135775000000000	0.0167245000000000	0.00458892000000000
		0	0.00629451000000000	0.0108562000000000	0.0103835000000000	0.0135234000000000	0.00509098000000000	0.0138366000000000	0.0174931000000000	0.0104793000000000	0.0119669000000000	0.00492519000000000	0.00695002000000000	0.00585434000000000	0.0131974000000000	0.0156863000000000	0.0139181000000000	0.0107557000000000	0.00642787000000000	0.00966014000000000	0.0136596000000000	0.0197944000000000	0.00897885000000000	0.0106417000000000	0.0178051000000000	0.0164153000000000	0.0129971000000000	0.00904258000000000	0.0196305000000000	0.0177718000000000	0.0123496000000000	0.00564708000000000	0.00341834000000000	0.0197665000000000	0.0206180000000000	0.0123825000000000	0.0341797000000000	0.0244137000000000	0.00974752000000000	0.0159676000000000	0.0132299000000000	0.00760031000000000	0.00673668000000000	0.00562319000000000	0.00996241000000000	0.00555558000000000	0.00900704000000000	0.0257720000000000	0.0208985000000000
		0	0.0111105000000000	0.00519082000000000	0.0319067000000000	0.0297062000000000	0.00801957000000000	0.0117129000000000	0.0280231000000000	0.0114777000000000	0.00779431000000000	0.00478665000000000	0.00796271000000000	0.00182812000000000	0.00557893000000000	0.00887007000000000	0.00752959000000000	0.00990920000000000	0.0183099000000000	0.0108896000000000	0.00805108000000000	0.0126136000000000	0.00812706000000000	0.00481555000000000	0.0385031000000000	0.0344710000000000	0.0170031000000000	0.00873504000000000	0.0147679000000000	0.00943310000000000	0.00481098000000000	0.00147883000000000	0.00971401000000000	0.0115762000000000	0.00607899000000000	0.00562786000000000	0.00856767000000000	0.00686355000000000	0.00827926000000000	0.0133263000000000	0.0135895000000000	0.0107561000000000	0.00528237000000000	0.0258988000000000	0.0167142000000000	0.00532730000000000	0.00807250000000000	0.0135089000000000	0.00890583000000000
		0	0.0110735000000000	0.00954174000000000	0.00694755000000000	0.00741380000000000	0.00611926000000000	0.00691648000000000	0.00754025000000000	0.00565407000000000	0.00529812000000000	0.00809637000000000	0.00436723000000000	0.00813938000000000	0.0110823000000000	0.00276814000000000	0.00416219000000000	0.00483110000000000	0.00426463000000000	0.00471913000000000	0.00574627000000000	0.00611890000000000	0.00854442000000000	0.00710297000000000	0.00496004000000000	0.0168042000000000	0.0157776000000000	0.0205857000000000	0.00793415000000000	0.00350637000000000	0.00657990000000000	0.00538820000000000	0.00742086000000000	0.0121557000000000	0.0104186000000000	0.0109581000000000	0.00590931000000000	0.00483911000000000	0.00115736000000000	0.00359185000000000	0.00694477000000000	0.00592441000000000	0.00558083000000000	0.00146355000000000	0.00483411000000000	0.0122325000000000	0.0157003000000000	0.00891381000000000	0.00601961000000000
		0	0.00736132000000000	0.0188507000000000	0.0199450000000000	0.00358453000000000	0.00417376000000000	0.0153305000000000	0.0109644000000000	0.00906350000000000	0.00833570000000000	0.00412195000000000	0.00425819000000000	0.00362770000000000	0.00891123000000000	0.00958030000000000	0.00607801000000000	0.00509896000000000	0.00445912000000000	0.00981761000000000	0.0138353000000000	0.00370120000000000	0.00677177000000000	0.0193820000000000	0.0184354000000000	0.00635196000000000	0.00413400000000000	0.00343924000000000	0.0132697000000000	0.00512534000000000	0.00688447000000000	0.00586367000000000	0.00582851000000000	0.0103252000000000	0.0111857000000000	0.0101425000000000	0.00660821000000000	0.0238104000000000	0.0305639000000000	0.00333219000000000	0.0103920000000000	0.0160323000000000	0.00871888000000000	0.00759072000000000	0.00670566000000000	0.00636006000000000	0.0147126000000000	0.0138231000000000	0.00785758000000000
		0	0.00799772000000000	0.00608978000000000	0.00593178000000000	0.00663894000000000	0.00705619000000000	0.00790484000000000	0.00323198000000000	0.00723641000000000	0.0106184000000000	0.00650634000000000	0.00348573000000000	0.00876924000000000	0.00490275000000000	0.0171761000000000	0.0126219000000000	0.00889108000000000	0.00434781000000000	0.00787907000000000	0.00886077000000000	0.00815009000000000	0.00482420000000000	0.00883219000000000	0.00648225000000000	0.00718968000000000	0.0191028000000000	0.0213597000000000	0.000716290000000000	0.00149213000000000	0.00483747000000000	0.0106707000000000	0.00396057000000000	0.00912379000000000	0.0105805000000000	0.00742429000000000	0.00897765000000000	0.00436532000000000	0.00350966000000000	0.00385928000000000	0.00908785000000000	0.00965144000000000	0.00762007000000000	0.0213162000000000	0.00820808000000000	0.0160639000000000	0.00566660000000000	0.00727624000000000	0.00888938000000000
		0	0.00501207000000000	0.00116071000000000	0.00995418000000000	0.00533623000000000	0.00179650000000000	0.00505446000000000	0.00415748000000000	0.00319411000000000	0.00642546000000000	0.00955023000000000	0.00367886000000000	0.00641721000000000	0.0117987000000000	0.00601319000000000	0.000490050000000000	0.00268915000000000	0.00784270000000000	0.00558553000000000	0.00475013000000000	0.00818069000000000	0.00503554000000000	0.00704977000000000	0.00534585000000000	0.0141857000000000	0.0157518000000000	0.00948410000000000	0.00560498000000000	0.00918044000000000	0.00551910000000000	0.00770409000000000	0.00534876000000000	0.00771293000000000	0.00541568000000000	0.00807696000000000	0.0137575000000000	0.00601923000000000	0.00510764000000000	0.00759161000000000	0.00759417000000000	0.00463899000000000	0.00722122000000000	0.00357448000000000	0.00639114000000000	0.00474785000000000	0.0108866000000000	0.00452816000000000	0.00484117000000000
		0	0.00222332000000000	0.00354638000000000	0.00726430000000000	0.00790920000000000	0.0141595000000000	0.0183722000000000	0.00357470000000000	0.00687525000000000	0.00657358000000000	0.00975975000000000	0.00552310000000000	0.00613013000000000	0.00392451000000000	0.00623380000000000	0.00494714000000000	0.00748112000000000	0.00437072000000000	0.00838846000000000	0.00615137000000000	0.00872320000000000	0.00852588000000000	0.00795920000000000	0.00845846000000000	0.00636348000000000	0.00520635000000000	0.00532539000000000	0.00787800000000000	0.0100609000000000	0.00473910000000000	0.00922925000000000	0.00551463000000000	0.00591243000000000	0.00397311000000000	0.0178226000000000	0.0188720000000000	0.00250318000000000	0.00558482000000000	0.00402660000000000	0.0228951000000000	0.0252286000000000	0.00189413000000000	0.00514271000000000	0.00702378000000000	0.00736676000000000	0.00374515000000000	0.00405403000000000	0.00403348000000000
		0	0.00214077000000000	0.00472136000000000	0.00379224000000000	0.00356020000000000	0.00559706000000000	0.00648129000000000	0.00883031000000000	0.00386816000000000	0.00482808000000000	0.00958537000000000	0.00509878000000000	0.0121966000000000	0.00943440000000000	0.00699906000000000	0.0159668000000000	0.0143381000000000	0.00704229000000000	0.00876190000000000	0.00352368000000000	0.00180376000000000	0.00482122000000000	0.00638294000000000	0.00591984000000000	0.00716853000000000	0.00746086000000000	0.00521455000000000	0.00579259000000000	0.00551598000000000	0.00350805000000000	0.0237809000000000	0.0239684000000000	0.00696864000000000	0.00426840000000000	0.00275641000000000	0.0158868000000000	0.0188937000000000	0.0246413000000000	0.0202116000000000	0.00739737000000000	0.00272191000000000	0.00490021000000000	0.00544380000000000	0.00822149000000000	0.00659813000000000	0.00510838000000000	0.00514095000000000	0.00664702000000000
		0	0.00807298000000000	0.00450139000000000	0.00415057000000000	0.00692840000000000	0.00639863000000000	0.00346226000000000	0.00994303000000000	0.0162645000000000	0.00859581000000000	0.00508966000000000	0.00391892000000000	0.00468132000000000	0.00831530000000000	0.0229299000000000	0.0245021000000000	0.00914845000000000	0.00582426000000000	0.00526779000000000	0.00652074000000000	0.00330219000000000	0.00479334000000000	0.00615691000000000	0.00516018000000000	0.00663983000000000	0.00757921000000000	0.00836693000000000	0.00484794000000000	0.0125024000000000	0.0116119000000000	0.00707158000000000	0.00675801000000000	0.00742679000000000	0.00580974000000000	0.00870881000000000	0.00895543000000000	0.00614766000000000	0.00835469000000000	0.00620564000000000	0.00391053000000000	0.00469374000000000	0.00715356000000000	0.00541364000000000	0.00727808000000000	0.00341694000000000	0.00832117000000000	0.00738324000000000	0.00264576000000000
		0	0.00512570000000000	0.00672302000000000	0.00651417000000000	0.00683324000000000	0.00545648000000000	0.00685344000000000	0.00441411000000000	0.00772446000000000	0.00812908000000000	0.00545835000000000	0.00585961000000000	0.00820237000000000	0.00581059000000000	0.00569671000000000	0.00711395000000000	0.00461805000000000	0.00431836000000000	0.00512319000000000	0.00415637000000000	0.00417156000000000	0.00570988000000000	0.00657125000000000	0.00909063000000000	0.00315230000000000	0.00470579000000000	0.00422937000000000	0.00438646000000000	0.00134619000000000	0.00343807000000000	0.00623017000000000	0.00421808000000000	0.00710007000000000	0.00749143000000000	0.00603110000000000	0.00708069000000000	0.00647049000000000	0.00775318000000000	0.0121452000000000	0.00302347000000000	0.00451154000000000	0.00288785000000000	0.00349995000000000	0.00669769000000000	0.00489516000000000	0.00614235000000000	0.00229238000000000	0.00713726000000000
		0	0.0107550000000000	0.00521231000000000	0.00524015000000000	0.00560349000000000	0.00486718000000000	0.00818886000000000	0.00497782000000000	0.00585427000000000	0.00873128000000000	0.00833036000000000	0.00396808000000000	0.00470373000000000	0.000900366000000000	0.00629715000000000	0.00846752000000000	0.00272287000000000	0.00702163000000000	0.00702925000000000	0.00667104000000000	0.00302067000000000	0.00554611000000000	0.00692195000000000	0.00461583000000000	0.00894860000000000	0.0109723000000000	0.00890299000000000	0.00673772000000000	0.00723642000000000	0.00611747000000000	0.00608007000000000	0.00808488000000000	0.00796444000000000	0.00863460000000000	0.00405613000000000	0.00337435000000000	0.00613830000000000	0.00475183000000000	0.00530981000000000	0.00791457000000000	0.00483790000000000	0.00541881000000000	0.00555848000000000	0.00495949000000000	0.00595981000000000	0.00734485000000000	0.00941205000000000	0.00597449000000000
		0	0.0112159000000000	0.00597507000000000	0.00739695000000000	0.00671903000000000	0.0114004000000000	0.00802266000000000	0.00545962000000000	0.00302491000000000	0.00595103000000000	0.00926927000000000	0.0106395000000000	0.00422654000000000	0.00387056000000000	0.00646129000000000	0.00849673000000000	0.00413029000000000	0.0180265000000000	0.0133859000000000	0.00903002000000000	0.00684686000000000	0.00665627000000000	0.0113705000000000	0.0109910000000000	0.00468122000000000	0.00538071000000000	0.00660945000000000	0.00638310000000000	0.00375183000000000	0.00741124000000000	0.00622747000000000	0.00538342000000000	0.0104011000000000	0.00378090000000000	0.0144297000000000	0.00694330000000000	0.00720967000000000	0.0128154000000000	0.00579388000000000	0.00308690000000000	0.0127360000000000	0.0144090000000000	0.0113855000000000	0.00799183000000000	0.0100122000000000	0.0102275000000000	0.00881869000000000	0.0515799000000000
		0	0.0145521000000000	0.0120689000000000	0.00852215000000000	0.00715137000000000	0.00721149000000000	0.00626875000000000	0.00604717000000000	0.00975351000000000	0.00707999000000000	0.0167381000000000	0.0159444000000000	0.00411384000000000	0.0129606000000000	0.00898795000000000	0.00441847000000000	0.00684503000000000	0.0123857000000000	0.00986843000000000	0.00850713000000000	0.00764379000000000	0.00859461000000000	0.0239574000000000	0.00963550000000000	0.00814395000000000	0.00477304000000000	0.00236098000000000	0.0114758000000000	0.0146043000000000	0.00971021000000000	0.00511901000000000	0.00406205000000000	0.00754301000000000	0.00452234000000000	0.00237652000000000	0.00344095000000000	0.00707612000000000	0.00742289000000000	0.00194151000000000	0.00451992000000000	0.0176066000000000	0.0288651000000000	0.0292874000000000	0.00462010000000000	0.00278432000000000	0.00624265000000000	0.00409460000000000	0.0119180000000000
		0	0.00702627000000000	0.00197373000000000	0.00644249000000000	0.00772382000000000	0.00570895000000000	0.00707544000000000	0.00536093000000000	0.0128601000000000	0.00851583000000000	0.00841994000000000	0.0135023000000000	0.00649962000000000	0.00616740000000000	0.00616969000000000	0.00648676000000000	0.00745620000000000	0.0105360000000000	0.0124760000000000	0.00578492000000000	0.00693690000000000	0.0137064000000000	0.00336832000000000	0.00599205000000000	0.00600733000000000	0.00460027000000000	0.00534903000000000	0.00969296000000000	0.0102147000000000	0.00854355000000000	0.0101399000000000	0.00448115000000000	0.00761071000000000	0.00261173000000000	0.00797002000000000	0.0110670000000000	0.0126496000000000	0.00795559000000000	0.00581592000000000	0.0114958000000000	0.00478144000000000	0.00696442000000000	0.00561202000000000	0.00796125000000000	0.00899709000000000	0.0107239000000000	0.00694118000000000	0.00405987000000000
		0	0.00683324000000000	0.00545648000000000	0.00685344000000000	0.00441411000000000	0.00721149000000000	0.00626875000000000	0.00604717000000000	0.00975351000000000	0.00707999000000000	0.0167381000000000	0.0159444000000000	0.00411384000000000	0.0129606000000000	0.00898795000000000	0.00441847000000000	0.00684503000000000	0.0123857000000000	0.00986843000000000	0.00850713000000000	0.00764379000000000	0.00859461000000000	0.0239574000000000	0.00963550000000000	0.00814395000000000	0.00477304000000000	0.00236098000000000	0.0114758000000000	0.0146043000000000	0.00971021000000000	0.00511901000000000	0.00406205000000000	0.00754301000000000	0.00452234000000000	0.00237652000000000	0.00344095000000000	0.00707612000000000	0.00742289000000000	0.00194151000000000	0.00451992000000000	0.0176066000000000	0.0288651000000000	0.0292874000000000	0.00462010000000000	0.00278432000000000	0.00624265000000000	0.00409460000000000	0.0119180000000000
[truncated: 1,452 more columns]

[truncated: 8 more sheets: Supplementary Figure 2, Supplementary Figure 5, Supplementary Figure 8c, Supplementary Figure 8d, Supplementary Figure 8e, Supplementary Figure 8f, Supplementary Figure 8g, Supplementary Figure 10]
